# Supplementary material for: In Vitro and Ectopic In Vivo Studies toward the Utilization of Rapidly Isolated Human Nasal Chondrocytes for Single-Stage Arthroscopic Cartilage Regeneration Therapy
Source: Int J Mol Sci. 2022 Jun 21;23(13):6900. doi: 10.3390/ijms23136900 (PMC9267018; doi:10.3390/ijms23136900)
Supplement: Supplementary file 1 [file ijms-23-06900-s001.zip]

Archive with 1 entries (1 files):
- ijms-1758898-supplementary.pdf
